# Supplementary material for: Positively Charged Amino Acids in the Pestiviral Erns Control Cell Entry, Endoribonuclease Activity and Innate Immune Evasion
Source: Viruses. 2021 Aug 10;13(8):1581. doi: 10.3390/v13081581 (PMC8402660; doi:10.3390/v13081581)
Supplement: Supplementary file 1 [file viruses-13-01581-s001.zip]

Archive with 2 entries (2 files):
- Viruses_1301507-2021_R1_Lussi-et-al_Suppl-Video.mp4
- Viruses_1301507-2021_R1_Lussi-et-al_Supplement.pdf
